# Supplementary material for: Selection and Validation of Optimal RT-qPCR Reference Genes for the Normalization of Gene Expression under Different Experimental Conditions in Lindera megaphylla
Source: Plants (Basel). 2023 May 31;12(11):2185. doi: 10.3390/plants12112185 (PMC10255795; doi:10.3390/plants12112185)
Supplement: Supplementary file 1 [file plants-12-02185-s001.zip]

Archive with 1 entries (1 files):
- plants-2370081-supplementary.pdf
